# Supplementary material for: Region-Specific Information-Theoretic Feature Representation of Wearable Plantar Insole Signals for Parkinson’s Disease Gait Assessment
Source: Biosensors (Basel). 2026 Jul 20;16(7):391. doi: 10.3390/bios16070391 (PMC13406867; doi:10.3390/bios16070391)
Supplement: Supplementary file 1 [file biosensors-16-00391-s001.zip]

Archive with 1 entries (1 files):
- biosensors-4327469-Table S1.csv
