# Supplementary material for: Region-Specific Information-Theoretic Feature Representation of Wearable Plantar Insole Signals for Parkinson’s Disease Gait Assessment
Source: Biosensors (Basel). 2026 Jul 20;16(7):391. doi: 10.3390/bios16070391 (PMC13406867; doi:10.3390/bios16070391)
Supplement: Supplementary file 1 [file biosensors-16-00391-s001.zip › biosensors-4327469-Table S1.csv]

Supplementary Table S1. File-level audit of walking-recording files, valid gait-cycle counts, exclusion status, and subject-level data partition.
record_type	recording_file_name	recording_id	subject_id	study_id	group_code	diagnostic_group	walking_trial_suffix	walking_condition	measured_walking_speed_m_s	valid_gait_cycle_left	valid_gait_cycle_right	valid_gait_cycle_total	included_in_analysis	exclusion_reason	data_subset	subject_level_leakage_check	source_note
Walking-recording file	GaCo01_01.csv	GaCo01_01	GaCo01	Ga	Co	Healthy control	1	Walking trial 01	1.075	96	96	192	Yes	None	Train	Pass	Original walking-recording file was available and processed
Walking-recording file	GaCo02_01.csv	GaCo02_01	GaCo02	Ga	Co	Healthy control	1	Walking trial 01	1.04	108	109	217	Yes	None	Validation	Pass	Original walking-recording file was available and processed
Walking-recording file	GaCo02_02.csv	GaCo02_02	GaCo02	Ga	Co	Healthy control	2	Walking trial 02	1.162	114	116	230	Yes	None	Validation	Pass	Original walking-recording file was available and processed
Walking-recording file	GaCo03_01.csv	GaCo03_01	GaCo03	Ga	Co	Healthy control	1	Walking trial 01	1.051	96	95	191	Yes	None	Test	Pass	Original walking-recording file was available and processed
Walking-recording file	GaCo03_02.csv	GaCo03_02	GaCo03	Ga	Co	Healthy control	2	Walking trial 02	1.265	107	107	214	Yes	None	Test	Pass	Original walking-recording file was available and processed
Walking-recording file	GaCo04_01.csv	GaCo04_01	GaCo04	Ga	Co	Healthy control	1	Walking trial 01	1.175	95	97	192	Yes	None	Train	Pass	Original walking-recording file was available and processed
Walking-recording file	GaCo04_02.csv	GaCo04_02	GaCo04	Ga	Co	Healthy control	2	Walking trial 02	1.189	99	97	196	Yes	None	Train	Pass	Original walking-recording file was available and processed
Walking-recording file	GaCo05_01.csv	GaCo05_01	GaCo05	Ga	Co	Healthy control	1	Walking trial 01	0.92	113	115	228	Yes	None	Train	Pass	Original walking-recording file was available and processed
Walking-recording file	GaCo05_02.csv	GaCo05_02	GaCo05	Ga	Co	Healthy control	2	Walking trial 02	0.984	118	117	235	Yes	None	Train	Pass	Original walking-recording file was available and processed
Walking-recording file	GaCo06_01.csv	GaCo06_01	GaCo06	Ga	Co	Healthy control	1	Walking trial 01	1.121	103	103	206	Yes	None	Train	Pass	Original walking-recording file was available and processed
Walking-recording file	GaCo06_02.csv	GaCo06_02	GaCo06	Ga	Co	Healthy control	2	Walking trial 02	1.116	101	99	200	Yes	None	Train	Pass	Original walking-recording file was available and processed
Walking-recording file	GaCo07_01.csv	GaCo07_01	GaCo07	Ga	Co	Healthy control	1	Walking trial 01	1.282	114	114	228	Yes	None	Train	Pass	Original walking-recording file was available and processed
Walking-recording file	GaCo07_02.csv	GaCo07_02	GaCo07	Ga	Co	Healthy control	2	Walking trial 02	1.24	110	113	223	Yes	None	Train	Pass	Original walking-recording file was available and processed
Walking-recording file	GaCo08_01.csv	GaCo08_01	GaCo08	Ga	Co	Healthy control	1	Walking trial 01	0.975	97	101	198	Yes	None	Train	Pass	Original walking-recording file was available and processed
Walking-recording file	GaCo08_02.csv	GaCo08_02	GaCo08	Ga	Co	Healthy control	2	Walking trial 02	0.991	101	99	200	Yes	None	Train	Pass	Original walking-recording file was available and processed
Walking-recording file	GaCo09_01.csv	GaCo09_01	GaCo09	Ga	Co	Healthy control	1	Walking trial 01	1.249	113	112	225	Yes	None	Train	Pass	Original walking-recording file was available and processed
Walking-recording file	GaCo09_02.csv	GaCo09_02	GaCo09	Ga	Co	Healthy control	2	Walking trial 02	1.225	113	113	226	Yes	None	Train	Pass	Original walking-recording file was available and processed
Walking-recording file	GaCo10_01.csv	GaCo10_01	GaCo10	Ga	Co	Healthy control	1	Walking trial 01	1.164	112	112	224	Yes	None	Train	Pass	Original walking-recording file was available and processed
Walking-recording file	GaCo10_02.csv	GaCo10_02	GaCo10	Ga	Co	Healthy control	2	Walking trial 02	1.189	114	114	228	Yes	None	Train	Pass	Original walking-recording file was available and processed
Walking-recording file	GaCo11_01.csv	GaCo11_01	GaCo11	Ga	Co	Healthy control	1	Walking trial 01	1.515	119	118	237	Yes	None	Train	Pass	Original walking-recording file was available and processed
Walking-recording file	GaCo12_01.csv	GaCo12_01	GaCo12	Ga	Co	Healthy control	1	Walking trial 01	1.389	117	116	233	Yes	None	Test	Pass	Original walking-recording file was available and processed
Walking-recording file	GaCo13_01.csv	GaCo13_01	GaCo13	Ga	Co	Healthy control	1	Walking trial 01	1.211	119	119	238	Yes	None	Train	Pass	Original walking-recording file was available and processed
Walking-recording file	GaCo13_02.csv	GaCo13_02	GaCo13	Ga	Co	Healthy control	2	Walking trial 02	1.254	121	121	242	Yes	None	Train	Pass	Original walking-recording file was available and processed
Walking-recording file	GaCo13_10.csv	GaCo13_10	GaCo13	Ga	Co	Healthy control	10	Walking trial 10; serial-7 dual-task walking in Ga study		56	55	111	Yes	None	Train	Pass	Original walking-recording file was available and processed
Walking-recording file	GaCo14_01.csv	GaCo14_01	GaCo14	Ga	Co	Healthy control	1	Walking trial 01	1.298	110	108	218	Yes	None	Train	Pass	Original walking-recording file was available and processed
Walking-recording file	GaCo14_02.csv	GaCo14_02	GaCo14	Ga	Co	Healthy control	2	Walking trial 02	1.352	114	114	228	Yes	None	Train	Pass	Original walking-recording file was available and processed
Walking-recording file	GaCo14_10.csv	GaCo14_10	GaCo14	Ga	Co	Healthy control	10	Walking trial 10; serial-7 dual-task walking in Ga study	1.248	109	110	219	Yes	None	Train	Pass	Original walking-recording file was available and processed
Walking-recording file	GaCo15_01.csv	GaCo15_01	GaCo15	Ga	Co	Healthy control	1	Walking trial 01	1.344	113	114	227	Yes	None	Test	Pass	Original walking-recording file was available and processed
Walking-recording file	GaCo15_02.csv	GaCo15_02	GaCo15	Ga	Co	Healthy control	2	Walking trial 02	1.357	113	116	229	Yes	None	Test	Pass	Original walking-recording file was available and processed
Walking-recording file	GaCo15_10.csv	GaCo15_10	GaCo15	Ga	Co	Healthy control	10	Walking trial 10; serial-7 dual-task walking in Ga study	1.338	112	116	228	Yes	None	Test	Pass	Original walking-recording file was available and processed
Walking-recording file	GaCo16_01.csv	GaCo16_01	GaCo16	Ga	Co	Healthy control	1	Walking trial 01	1.346	112	111	223	Yes	None	Train	Pass	Original walking-recording file was available and processed
Walking-recording file	GaCo16_02.csv	GaCo16_02	GaCo16	Ga	Co	Healthy control	2	Walking trial 02	1.404	115	115	230	Yes	None	Train	Pass	Original walking-recording file was available and processed
Walking-recording file	GaCo16_10.csv	GaCo16_10	GaCo16	Ga	Co	Healthy control	10	Walking trial 10; serial-7 dual-task walking in Ga study	1.234	31	31	62	Yes	None	Train	Pass	Original walking-recording file was available and processed
Walking-recording file	GaCo17_01.csv	GaCo17_01	GaCo17	Ga	Co	Healthy control	1	Walking trial 01	1.415	114	106	220	Yes	None	Train	Pass	Original walking-recording file was available and processed
Walking-recording file	GaCo17_02.csv	GaCo17_02	GaCo17	Ga	Co	Healthy control	2	Walking trial 02	1.497	110	112	222	Yes	None	Train	Pass	Original walking-recording file was available and processed
Walking-recording file	GaCo17_10.csv	GaCo17_10	GaCo17	Ga	Co	Healthy control	10	Walking trial 10; serial-7 dual-task walking in Ga study	1.174	103	102	205	Yes	None	Train	Pass	Original walking-recording file was available and processed
Walking-recording file	GaCo22_01.csv	GaCo22_01	GaCo22	Ga	Co	Healthy control	1	Walking trial 01	1.542	111	108	219	Yes	None	Train	Pass	Original walking-recording file was available and processed
Walking-recording file	GaCo22_10.csv	GaCo22_10	GaCo22	Ga	Co	Healthy control	10	Walking trial 10; serial-7 dual-task walking in Ga study	1.532	109	108	217	Yes	None	Train	Pass	Original walking-recording file was available and processed
Walking-recording file	GaPt03_01.csv	GaPt03_01	GaPt03	Ga	Pt	Parkinson's disease	1	Walking trial 01		78	80	158	Yes	None	Validation	Pass	Original walking-recording file was available and processed
Walking-recording file	GaPt04_01.csv	GaPt04_01	GaPt04	Ga	Pt	Parkinson's disease	1	Walking trial 01	0.642	93	93	186	Yes	None	Train	Pass	Original walking-recording file was available and processed
Walking-recording file	GaPt05_01.csv	GaPt05_01	GaPt05	Ga	Pt	Parkinson's disease	1	Walking trial 01	0.908	111	111	222	Yes	None	Train	Pass	Original walking-recording file was available and processed
Walking-recording file	GaPt06_01.csv	GaPt06_01	GaPt06	Ga	Pt	Parkinson's disease	1	Walking trial 01	0.848	103	104	207	Yes	None	Train	Pass	Original walking-recording file was available and processed
Walking-recording file	GaPt07_01.csv	GaPt07_01	GaPt07	Ga	Pt	Parkinson's disease	1	Walking trial 01	0.677	87	99	186	Yes	None	Validation	Pass	Original walking-recording file was available and processed
Walking-recording file	GaPt07_02.csv	GaPt07_02	GaPt07	Ga	Pt	Parkinson's disease	2	Walking trial 02	0.957	97	96	193	Yes	None	Validation	Pass	Original walking-recording file was available and processed
Walking-recording file	GaPt08_01.csv	GaPt08_01	GaPt08	Ga	Pt	Parkinson's disease	1	Walking trial 01	1.046	104	102	206	Yes	None	Train	Pass	Original walking-recording file was available and processed
Walking-recording file	GaPt08_02.csv	GaPt08_02	GaPt08	Ga	Pt	Parkinson's disease	2	Walking trial 02	1.132	106	107	213	Yes	None	Train	Pass	Original walking-recording file was available and processed
Walking-recording file	GaPt09_01.csv	GaPt09_01	GaPt09	Ga	Pt	Parkinson's disease	1	Walking trial 01	0.894	122	121	243	Yes	None	Test	Pass	Original walking-recording file was available and processed
Walking-recording file	GaPt09_02.csv	GaPt09_02	GaPt09	Ga	Pt	Parkinson's disease	2	Walking trial 02	0.94	121	121	242	Yes	None	Test	Pass	Original walking-recording file was available and processed
Walking-recording file	GaPt12_01.csv	GaPt12_01	GaPt12	Ga	Pt	Parkinson's disease	1	Walking trial 01	1.261	120	120	240	Yes	None	Test	Pass	Original walking-recording file was available and processed
Walking-recording file	GaPt12_02.csv	GaPt12_02	GaPt12	Ga	Pt	Parkinson's disease	2	Walking trial 02	1.306	120	122	242	Yes	None	Test	Pass	Original walking-recording file was available and processed
Walking-recording file	GaPt13_01.csv	GaPt13_01	GaPt13	Ga	Pt	Parkinson's disease	1	Walking trial 01	0.726	126	124	250	Yes	None	Test	Pass	Original walking-recording file was available and processed
Walking-recording file	GaPt13_02.csv	GaPt13_02	GaPt13	Ga	Pt	Parkinson's disease	2	Walking trial 02	0.725	118	116	234	Yes	None	Test	Pass	Original walking-recording file was available and processed
Walking-recording file	GaPt13_10.csv	GaPt13_10	GaPt13	Ga	Pt	Parkinson's disease	10	Walking trial 10; serial-7 dual-task walking in Ga study	0.798	106	109	215	Yes	None	Test	Pass	Original walking-recording file was available and processed
Walking-recording file	GaPt14_01.csv	GaPt14_01	GaPt14	Ga	Pt	Parkinson's disease	1	Walking trial 01	1.369	120	120	240	Yes	None	Train	Pass	Original walking-recording file was available and processed
Walking-recording file	GaPt14_02.csv	GaPt14_02	GaPt14	Ga	Pt	Parkinson's disease	2	Walking trial 02	1.477	118	118	236	Yes	None	Train	Pass	Original walking-recording file was available and processed
Walking-recording file	GaPt14_10.csv	GaPt14_10	GaPt14	Ga	Pt	Parkinson's disease	10	Walking trial 10; serial-7 dual-task walking in Ga study	0.973	114	113	227	Yes	None	Train	Pass	Original walking-recording file was available and processed
Walking-recording file	GaPt15_01.csv	GaPt15_01	GaPt15	Ga	Pt	Parkinson's disease	1	Walking trial 01	0.948	110	111	221	Yes	None	Test	Pass	Original walking-recording file was available and processed
Walking-recording file	GaPt15_02.csv	GaPt15_02	GaPt15	Ga	Pt	Parkinson's disease	2	Walking trial 02	1.064	118	120	238	Yes	None	Test	Pass	Original walking-recording file was available and processed
Walking-recording file	GaPt15_10.csv	GaPt15_10	GaPt15	Ga	Pt	Parkinson's disease	10	Walking trial 10; serial-7 dual-task walking in Ga study	0.899	115	116	231	Yes	None	Test	Pass	Original walking-recording file was available and processed
Walking-recording file	GaPt16_01.csv	GaPt16_01	GaPt16	Ga	Pt	Parkinson's disease	1	Walking trial 01	1.048	111	114	225	Yes	None	Validation	Pass	Original walking-recording file was available and processed
Walking-recording file	GaPt16_02.csv	GaPt16_02	GaPt16	Ga	Pt	Parkinson's disease	2	Walking trial 02	1.069	113	115	228	Yes	None	Validation	Pass	Original walking-recording file was available and processed
Walking-recording file	GaPt16_10.csv	GaPt16_10	GaPt16	Ga	Pt	Parkinson's disease	10	Walking trial 10; serial-7 dual-task walking in Ga study	1.129	105	109	214	Yes	None	Validation	Pass	Original walking-recording file was available and processed
Walking-recording file	GaPt17_01.csv	GaPt17_01	GaPt17	Ga	Pt	Parkinson's disease	1	Walking trial 01	0.731	102	103	205	Yes	None	Train	Pass	Original walking-recording file was available and processed
Walking-recording file	GaPt17_02.csv	GaPt17_02	GaPt17	Ga	Pt	Parkinson's disease	2	Walking trial 02	0.82	104	105	209	Yes	None	Train	Pass	Original walking-recording file was available and processed
Walking-recording file	GaPt17_10.csv	GaPt17_10	GaPt17	Ga	Pt	Parkinson's disease	10	Walking trial 10; serial-7 dual-task walking in Ga study	0.713	98	100	198	Yes	None	Train	Pass	Original walking-recording file was available and processed
Walking-recording file	GaPt18_01.csv	GaPt18_01	GaPt18	Ga	Pt	Parkinson's disease	1	Walking trial 01	0.889	104	105	209	Yes	None	Train	Pass	Original walking-recording file was available and processed
Walking-recording file	GaPt18_02.csv	GaPt18_02	GaPt18	Ga	Pt	Parkinson's disease	2	Walking trial 02	0.934	105	104	209	Yes	None	Train	Pass	Original walking-recording file was available and processed
Walking-recording file	GaPt18_10.csv	GaPt18_10	GaPt18	Ga	Pt	Parkinson's disease	10	Walking trial 10; serial-7 dual-task walking in Ga study	1.101	96	95	191	Yes	None	Train	Pass	Original walking-recording file was available and processed
Walking-recording file	GaPt19_01.csv	GaPt19_01	GaPt19	Ga	Pt	Parkinson's disease	1	Walking trial 01	1.124	126	126	252	Yes	None	Test	Pass	Original walking-recording file was available and processed
Walking-recording file	GaPt19_02.csv	GaPt19_02	GaPt19	Ga	Pt	Parkinson's disease	2	Walking trial 02	1.045	128	125	253	Yes	None	Test	Pass	Original walking-recording file was available and processed
Walking-recording file	GaPt19_10.csv	GaPt19_10	GaPt19	Ga	Pt	Parkinson's disease	10	Walking trial 10; serial-7 dual-task walking in Ga study	0.87	133	134	267	Yes	None	Test	Pass	Original walking-recording file was available and processed
Walking-recording file	GaPt20_01.csv	GaPt20_01	GaPt20	Ga	Pt	Parkinson's disease	1	Walking trial 01	0.722	108	107	215	Yes	None	Train	Pass	Original walking-recording file was available and processed
Walking-recording file	GaPt20_02.csv	GaPt20_02	GaPt20	Ga	Pt	Parkinson's disease	2	Walking trial 02	0.939	116	118	234	Yes	None	Train	Pass	Original walking-recording file was available and processed
Walking-recording file	GaPt20_10.csv	GaPt20_10	GaPt20	Ga	Pt	Parkinson's disease	10	Walking trial 10; serial-7 dual-task walking in Ga study		99	100	199	Yes	None	Train	Pass	Original walking-recording file was available and processed
Walking-recording file	GaPt21_01.csv	GaPt21_01	GaPt21	Ga	Pt	Parkinson's disease	1	Walking trial 01	1.166	117	117	234	Yes	None	Train	Pass	Original walking-recording file was available and processed
Walking-recording file	GaPt21_02.csv	GaPt21_02	GaPt21	Ga	Pt	Parkinson's disease	2	Walking trial 02	1.118	117	119	236	Yes	None	Train	Pass	Original walking-recording file was available and processed
Walking-recording file	GaPt21_10.csv	GaPt21_10	GaPt21	Ga	Pt	Parkinson's disease	10	Walking trial 10; serial-7 dual-task walking in Ga study		110	110	220	Yes	None	Train	Pass	Original walking-recording file was available and processed
Walking-recording file	GaPt22_01.csv	GaPt22_01	GaPt22	Ga	Pt	Parkinson's disease	1	Walking trial 01	0.802	95	96	191	Yes	None	Train	Pass	Original walking-recording file was available and processed
Walking-recording file	GaPt22_02.csv	GaPt22_02	GaPt22	Ga	Pt	Parkinson's disease	2	Walking trial 02	0.872	100	100	200	Yes	None	Train	Pass	Original walking-recording file was available and processed
Walking-recording file	GaPt22_10.csv	GaPt22_10	GaPt22	Ga	Pt	Parkinson's disease	10	Walking trial 10; serial-7 dual-task walking in Ga study		93	94	187	Yes	None	Train	Pass	Original walking-recording file was available and processed
Walking-recording file	GaPt23_01.csv	GaPt23_01	GaPt23	Ga	Pt	Parkinson's disease	1	Walking trial 01	0.36	74	71	145	Yes	None	Train	Pass	Original walking-recording file was available and processed
Walking-recording file	GaPt23_02.csv	GaPt23_02	GaPt23	Ga	Pt	Parkinson's disease	2	Walking trial 02	0.344	70	70	140	Yes	None	Train	Pass	Original walking-recording file was available and processed
Walking-recording file	GaPt23_10.csv	GaPt23_10	GaPt23	Ga	Pt	Parkinson's disease	10	Walking trial 10; serial-7 dual-task walking in Ga study		64	62	126	Yes	None	Train	Pass	Original walking-recording file was available and processed
Walking-recording file	GaPt24_01.csv	GaPt24_01	GaPt24	Ga	Pt	Parkinson's disease	1	Walking trial 01	1.255	113	114	227	Yes	None	Train	Pass	Original walking-recording file was available and processed
Walking-recording file	GaPt24_02.csv	GaPt24_02	GaPt24	Ga	Pt	Parkinson's disease	2	Walking trial 02	1.389	119	119	238	Yes	None	Train	Pass	Original walking-recording file was available and processed
Walking-recording file	GaPt24_10.csv	GaPt24_10	GaPt24	Ga	Pt	Parkinson's disease	10	Walking trial 10; serial-7 dual-task walking in Ga study		112	110	222	Yes	None	Train	Pass	Original walking-recording file was available and processed
Walking-recording file	GaPt25_01.csv	GaPt25_01	GaPt25	Ga	Pt	Parkinson's disease	1	Walking trial 01	1.128	122	121	243	Yes	None	Train	Pass	Original walking-recording file was available and processed
Walking-recording file	GaPt25_02.csv	GaPt25_02	GaPt25	Ga	Pt	Parkinson's disease	2	Walking trial 02	1.137	128	130	258	Yes	None	Train	Pass	Original walking-recording file was available and processed
Walking-recording file	GaPt25_10.csv	GaPt25_10	GaPt25	Ga	Pt	Parkinson's disease	10	Walking trial 10; serial-7 dual-task walking in Ga study		119	118	237	Yes	None	Train	Pass	Original walking-recording file was available and processed
Walking-recording file	GaPt26_01.csv	GaPt26_01	GaPt26	Ga	Pt	Parkinson's disease	1	Walking trial 01	1.244	104	103	207	Yes	None	Train	Pass	Original walking-recording file was available and processed
Walking-recording file	GaPt26_02.csv	GaPt26_02	GaPt26	Ga	Pt	Parkinson's disease	2	Walking trial 02	1.334	102	103	205	Yes	None	Train	Pass	Original walking-recording file was available and processed
Walking-recording file	GaPt26_10.csv	GaPt26_10	GaPt26	Ga	Pt	Parkinson's disease	10	Walking trial 10; serial-7 dual-task walking in Ga study		97	92	189	Yes	None	Train	Pass	Original walking-recording file was available and processed
Walking-recording file	GaPt27_01.csv	GaPt27_01	GaPt27	Ga	Pt	Parkinson's disease	1	Walking trial 01	1.423	108	108	216	Yes	None	Train	Pass	Original walking-recording file was available and processed
Walking-recording file	GaPt27_02.csv	GaPt27_02	GaPt27	Ga	Pt	Parkinson's disease	2	Walking trial 02	1.335	103	102	205	Yes	None	Train	Pass	Original walking-recording file was available and processed
Walking-recording file	GaPt27_10.csv	GaPt27_10	GaPt27	Ga	Pt	Parkinson's disease	10	Walking trial 10; serial-7 dual-task walking in Ga study		78	78	156	Yes	None	Train	Pass	Original walking-recording file was available and processed
Walking-recording file	GaPt28_01.csv	GaPt28_01	GaPt28	Ga	Pt	Parkinson's disease	1	Walking trial 01	0.987	108	107	215	Yes	None	Test	Pass	Original walking-recording file was available and processed
Walking-recording file	GaPt28_02.csv	GaPt28_02	GaPt28	Ga	Pt	Parkinson's disease	2	Walking trial 02	1.068	112	111	223	Yes	None	Test	Pass	Original walking-recording file was available and processed
Walking-recording file	GaPt28_10.csv	GaPt28_10	GaPt28	Ga	Pt	Parkinson's disease	10	Walking trial 10; serial-7 dual-task walking in Ga study		109	108	217	Yes	None	Test	Pass	Original walking-recording file was available and processed
Walking-recording file	GaPt29_01.csv	GaPt29_01	GaPt29	Ga	Pt	Parkinson's disease	1	Walking trial 01	1.092	119	118	237	Yes	None	Train	Pass	Original walking-recording file was available and processed
Walking-recording file	GaPt29_02.csv	GaPt29_02	GaPt29	Ga	Pt	Parkinson's disease	2	Walking trial 02	1.19	119	120	239	Yes	None	Train	Pass	Original walking-recording file was available and processed
Walking-recording file	GaPt29_10.csv	GaPt29_10	GaPt29	Ga	Pt	Parkinson's disease	10	Walking trial 10; serial-7 dual-task walking in Ga study		111	112	223	Yes	None	Train	Pass	Original walking-recording file was available and processed
Walking-recording file	GaPt30_01.csv	GaPt30_01	GaPt30	Ga	Pt	Parkinson's disease	1	Walking trial 01	1.064	109	109	218	Yes	None	Test	Pass	Original walking-recording file was available and processed
Walking-recording file	GaPt30_02.csv	GaPt30_02	GaPt30	Ga	Pt	Parkinson's disease	2	Walking trial 02	1.147	113	110	223	Yes	None	Test	Pass	Original walking-recording file was available and processed
Walking-recording file	GaPt30_10.csv	GaPt30_10	GaPt30	Ga	Pt	Parkinson's disease	10	Walking trial 10; serial-7 dual-task walking in Ga study		111	112	223	Yes	None	Test	Pass	Original walking-recording file was available and processed
Walking-recording file	GaPt31_01.csv	GaPt31_01	GaPt31	Ga	Pt	Parkinson's disease	1	Walking trial 01	0.876	107	109	216	Yes	None	Train	Pass	Original walking-recording file was available and processed
Walking-recording file	GaPt31_02.csv	GaPt31_02	GaPt31	Ga	Pt	Parkinson's disease	2	Walking trial 02	0.983	112	111	223	Yes	None	Train	Pass	Original walking-recording file was available and processed
Walking-recording file	GaPt31_10.csv	GaPt31_10	GaPt31	Ga	Pt	Parkinson's disease	10	Walking trial 10; serial-7 dual-task walking in Ga study		103	102	205	Yes	None	Train	Pass	Original walking-recording file was available and processed
Walking-recording file	GaPt32_01.csv	GaPt32_01	GaPt32	Ga	Pt	Parkinson's disease	1	Walking trial 01	1.242	120	120	240	Yes	None	Test	Pass	Original walking-recording file was available and processed
Walking-recording file	GaPt32_02.csv	GaPt32_02	GaPt32	Ga	Pt	Parkinson's disease	2	Walking trial 02	1.195	116	116	232	Yes	None	Test	Pass	Original walking-recording file was available and processed
Walking-recording file	GaPt32_10.csv	GaPt32_10	GaPt32	Ga	Pt	Parkinson's disease	10	Walking trial 10; serial-7 dual-task walking in Ga study		112	111	223	Yes	None	Test	Pass	Original walking-recording file was available and processed
Walking-recording file	GaPt33_01.csv	GaPt33_01	GaPt33	Ga	Pt	Parkinson's disease	1	Walking trial 01	0.825	97	97	194	Yes	None	Test	Pass	Original walking-recording file was available and processed
Walking-recording file	GaPt33_02.csv	GaPt33_02	GaPt33	Ga	Pt	Parkinson's disease	2	Walking trial 02	0.892	100	100	200	Yes	None	Test	Pass	Original walking-recording file was available and processed
Walking-recording file	GaPt33_10.csv	GaPt33_10	GaPt33	Ga	Pt	Parkinson's disease	10	Walking trial 10; serial-7 dual-task walking in Ga study		100	101	201	Yes	None	Test	Pass	Original walking-recording file was available and processed
Walking-recording file	JuCo01_01.csv	JuCo01_01	JuCo01	Ju	Co	Healthy control	1	Walking trial 01	1.089	43	43	86	Yes	None	Train	Pass	Original walking-recording file was available and processed
Walking-recording file	JuCo02_01.csv	JuCo02_01	JuCo02	Ju	Co	Healthy control	1	Walking trial 01	1.329	36	36	72	Yes	None	Train	Pass	Original walking-recording file was available and processed
Walking-recording file	JuCo03_01.csv	JuCo03_01	JuCo03	Ju	Co	Healthy control	1	Walking trial 01	1.322	37	37	74	Yes	None	Test	Pass	Original walking-recording file was available and processed
Walking-recording file	JuCo04_01.csv	JuCo04_01	JuCo04	Ju	Co	Healthy control	1	Walking trial 01	1.239	85	85	170	Yes	None	Test	Pass	Original walking-recording file was available and processed
Walking-recording file	JuCo05_01.csv	JuCo05_01	JuCo05	Ju	Co	Healthy control	1	Walking trial 01	1.248	78	78	156	Yes	None	Train	Pass	Original walking-recording file was available and processed
Walking-recording file	JuCo06_01.csv	JuCo06_01	JuCo06	Ju	Co	Healthy control	1	Walking trial 01	0.954	109	110	219	Yes	None	Test	Pass	Original walking-recording file was available and processed
Walking-recording file	JuCo07_01.csv	JuCo07_01	JuCo07	Ju	Co	Healthy control	1	Walking trial 01	1.332	82	81	163	Yes	None	Validation	Pass	Original walking-recording file was available and processed
Walking-recording file	JuCo08_01.csv	JuCo08_01	JuCo08	Ju	Co	Healthy control	1	Walking trial 01	1.286	79	79	158	Yes	None	Train	Pass	Original walking-recording file was available and processed
Walking-recording file	JuCo09_01.csv	JuCo09_01	JuCo09	Ju	Co	Healthy control	1	Walking trial 01	1.051	83	83	166	Yes	None	Test	Pass	Original walking-recording file was available and processed
Walking-recording file	JuCo11_01.csv	JuCo11_01	JuCo11	Ju	Co	Healthy control	1	Walking trial 01	1.203	74	74	148	Yes	None	Train	Pass	Original walking-recording file was available and processed
Walking-recording file	JuCo12_01.csv	JuCo12_01	JuCo12	Ju	Co	Healthy control	1	Walking trial 01	1.143	85	84	169	Yes	None	Train	Pass	Original walking-recording file was available and processed
Walking-recording file	JuCo13_01.csv	JuCo13_01	JuCo13	Ju	Co	Healthy control	1	Walking trial 01	1.17	79	80	159	Yes	None	Validation	Pass	Original walking-recording file was available and processed
Walking-recording file	JuCo14_01.csv	JuCo14_01	JuCo14	Ju	Co	Healthy control	1	Walking trial 01	1.42	71	71	142	Yes	None	Train	Pass	Original walking-recording file was available and processed
Walking-recording file	JuCo15_01.csv	JuCo15_01	JuCo15	Ju	Co	Healthy control	1	Walking trial 01	1.164	80	79	159	Yes	None	Train	Pass	Original walking-recording file was available and processed
Walking-recording file	JuCo16_01.csv	JuCo16_01	JuCo16	Ju	Co	Healthy control	1	Walking trial 01	1.484	75	73	148	Yes	None	Test	Pass	Original walking-recording file was available and processed
Walking-recording file	JuCo17_01.csv	JuCo17_01	JuCo17	Ju	Co	Healthy control	1	Walking trial 01	1.54	65	67	132	Yes	None	Train	Pass	Original walking-recording file was available and processed
Walking-recording file	JuCo18_01.csv	JuCo18_01	JuCo18	Ju	Co	Healthy control	1	Walking trial 01	1.231	79	79	158	Yes	None	Train	Pass	Original walking-recording file was available and processed
Walking-recording file	JuCo19_01.csv	JuCo19_01	JuCo19	Ju	Co	Healthy control	1	Walking trial 01	1.253	78	77	155	Yes	None	Train	Pass	Original walking-recording file was available and processed
Walking-recording file	JuCo20_01.csv	JuCo20_01	JuCo20	Ju	Co	Healthy control	1	Walking trial 01	1.031	99	99	198	Yes	None	Train	Pass	Original walking-recording file was available and processed
Walking-recording file	JuCo21_01.csv	JuCo21_01	JuCo21	Ju	Co	Healthy control	1	Walking trial 01	1.13	78	78	156	Yes	None	Test	Pass	Original walking-recording file was available and processed
Walking-recording file	JuCo22_01.csv	JuCo22_01	JuCo22	Ju	Co	Healthy control	1	Walking trial 01	1.144	85	84	169	Yes	None	Train	Pass	Original walking-recording file was available and processed
Walking-recording file	JuCo23_01.csv	JuCo23_01	JuCo23	Ju	Co	Healthy control	1	Walking trial 01	1.17	72	72	144	Yes	None	Train	Pass	Original walking-recording file was available and processed
Walking-recording file	JuCo24_01.csv	JuCo24_01	JuCo24	Ju	Co	Healthy control	1	Walking trial 01	1.391	77	76	153	Yes	None	Train	Pass	Original walking-recording file was available and processed
Walking-recording file	JuCo25_01.csv	JuCo25_01	JuCo25	Ju	Co	Healthy control	1	Walking trial 01	1.265	65	66	131	Yes	None	Train	Pass	Original walking-recording file was available and processed
Walking-recording file	JuCo26_01.csv	JuCo26_01	JuCo26	Ju	Co	Healthy control	1	Walking trial 01	1.349	70	72	142	Yes	None	Train	Pass	Original walking-recording file was available and processed
Walking-recording file	JuPt01_01.csv	JuPt01_01	JuPt01	Ju	Pt	Parkinson's disease	1	Walking trial 01	1.013	70	72	142	Yes	None	Train	Pass	Original walking-recording file was available and processed
Walking-recording file	JuPt01_02.csv	JuPt01_02	JuPt01	Ju	Pt	Parkinson's disease	2	Walking trial 02	1.049	44	43	87	Yes	None	Train	Pass	Original walking-recording file was available and processed
Walking-recording file	JuPt01_03.csv	JuPt01_03	JuPt01	Ju	Pt	Parkinson's disease	3	Walking trial 03	1.063	45	44	89	Yes	None	Train	Pass	Original walking-recording file was available and processed
Walking-recording file	JuPt01_04.csv	JuPt01_04	JuPt01	Ju	Pt	Parkinson's disease	4	Walking trial 04	1.094	43	42	85	Yes	None	Train	Pass	Original walking-recording file was available and processed
Walking-recording file	JuPt01_05.csv	JuPt01_05	JuPt01	Ju	Pt	Parkinson's disease	5	Walking trial 05	1.065	41	41	82	Yes	None	Train	Pass	Original walking-recording file was available and processed
Walking-recording file	JuPt01_06.csv	JuPt01_06	JuPt01	Ju	Pt	Parkinson's disease	6	Walking trial 06	1.18	43	43	86	Yes	None	Train	Pass	Original walking-recording file was available and processed
Walking-recording file	JuPt02_01.csv	JuPt02_01	JuPt02	Ju	Pt	Parkinson's disease	1	Walking trial 01	0.906	52	51	103	Yes	None	Train	Pass	Original walking-recording file was available and processed
Walking-recording file	JuPt03_01.csv	JuPt03_01	JuPt03	Ju	Pt	Parkinson's disease	1	Walking trial 01	0.993	45	44	89	Yes	None	Train	Pass	Original walking-recording file was available and processed
Walking-recording file	JuPt03_02.csv	JuPt03_02	JuPt03	Ju	Pt	Parkinson's disease	2	Walking trial 02	1.103	42	43	85	Yes	None	Train	Pass	Original walking-recording file was available and processed
Walking-recording file	JuPt03_03.csv	JuPt03_03	JuPt03	Ju	Pt	Parkinson's disease	3	Walking trial 03	1.083	42	42	84	Yes	None	Train	Pass	Original walking-recording file was available and processed
Walking-recording file	JuPt03_04.csv	JuPt03_04	JuPt03	Ju	Pt	Parkinson's disease	4	Walking trial 04	1.12	43	42	85	Yes	None	Train	Pass	Original walking-recording file was available and processed
Walking-recording file	JuPt03_05.csv	JuPt03_05	JuPt03	Ju	Pt	Parkinson's disease	5	Walking trial 05	1.136	43	43	86	Yes	None	Train	Pass	Original walking-recording file was available and processed
Walking-recording file	JuPt03_06.csv	JuPt03_06	JuPt03	Ju	Pt	Parkinson's disease	6	Walking trial 06	1.126	42	42	84	Yes	None	Train	Pass	Original walking-recording file was available and processed
Walking-recording file	JuPt03_07.csv	JuPt03_07	JuPt03	Ju	Pt	Parkinson's disease	7	Walking trial 07	1.104	43	41	84	Yes	None	Train	Pass	Original walking-recording file was available and processed
Walking-recording file	JuPt04_01.csv	JuPt04_01	JuPt04	Ju	Pt	Parkinson's disease	1	Walking trial 01	0.807	57	58	115	Yes	None	Test	Pass	Original walking-recording file was available and processed
Walking-recording file	JuPt05_01.csv	JuPt05_01	JuPt05	Ju	Pt	Parkinson's disease	1	Walking trial 01	1.234	37	38	75	Yes	None	Validation	Pass	Original walking-recording file was available and processed
Walking-recording file	JuPt06_01.csv	JuPt06_01	JuPt06	Ju	Pt	Parkinson's disease	1	Walking trial 01	0.832	64	64	128	Yes	None	Test	Pass	Original walking-recording file was available and processed
Walking-recording file	JuPt06_02.csv	JuPt06_02	JuPt06	Ju	Pt	Parkinson's disease	2	Walking trial 02	0.832	58	59	117	Yes	None	Test	Pass	Original walking-recording file was available and processed
Walking-recording file	JuPt06_03.csv	JuPt06_03	JuPt06	Ju	Pt	Parkinson's disease	3	Walking trial 03	0.926	55	56	111	Yes	None	Test	Pass	Original walking-recording file was available and processed
Walking-recording file	JuPt06_04.csv	JuPt06_04	JuPt06	Ju	Pt	Parkinson's disease	4	Walking trial 04	0.905	55	55	110	Yes	None	Test	Pass	Original walking-recording file was available and processed
Walking-recording file	JuPt06_05.csv	JuPt06_05	JuPt06	Ju	Pt	Parkinson's disease	5	Walking trial 05	0.891	57	57	114	Yes	None	Test	Pass	Original walking-recording file was available and processed
Walking-recording file	JuPt06_06.csv	JuPt06_06	JuPt06	Ju	Pt	Parkinson's disease	6	Walking trial 06	0.958	57	57	114	Yes	None	Test	Pass	Original walking-recording file was available and processed
Walking-recording file	JuPt06_07.csv	JuPt06_07	JuPt06	Ju	Pt	Parkinson's disease	7	Walking trial 07	0.957	57	57	114	Yes	None	Test	Pass	Original walking-recording file was available and processed
Walking-recording file	JuPt07_01.csv	JuPt07_01	JuPt07	Ju	Pt	Parkinson's disease	1	Walking trial 01	1.185	50	50	100	Yes	None	Train	Pass	Original walking-recording file was available and processed
Walking-recording file	JuPt08_01.csv	JuPt08_01	JuPt08	Ju	Pt	Parkinson's disease	1	Walking trial 01	1.246	43	46	89	Yes	None	Train	Pass	Original walking-recording file was available and processed
Walking-recording file	JuPt09_01.csv	JuPt09_01	JuPt09	Ju	Pt	Parkinson's disease	1	Walking trial 01	1.146	96	96	192	Yes	None	Train	Pass	Original walking-recording file was available and processed
Walking-recording file	JuPt09_02.csv	JuPt09_02	JuPt09	Ju	Pt	Parkinson's disease	2	Walking trial 02	1.146	94	93	187	Yes	None	Train	Pass	Original walking-recording file was available and processed
Walking-recording file	JuPt09_03.csv	JuPt09_03	JuPt09	Ju	Pt	Parkinson's disease	3	Walking trial 03	1.151	91	91	182	Yes	None	Train	Pass	Original walking-recording file was available and processed
Walking-recording file	JuPt09_04.csv	JuPt09_04	JuPt09	Ju	Pt	Parkinson's disease	4	Walking trial 04	1.214	88	88	176	Yes	None	Train	Pass	Original walking-recording file was available and processed
Walking-recording file	JuPt09_05.csv	JuPt09_05	JuPt09	Ju	Pt	Parkinson's disease	5	Walking trial 05	1.239	85	86	171	Yes	None	Train	Pass	Original walking-recording file was available and processed
Walking-recording file	JuPt10_01.csv	JuPt10_01	JuPt10	Ju	Pt	Parkinson's disease	1	Walking trial 01	1.218	85	86	171	Yes	None	Train	Pass	Original walking-recording file was available and processed
Walking-recording file	JuPt10_02.csv	JuPt10_02	JuPt10	Ju	Pt	Parkinson's disease	2	Walking trial 02	1.142	88	87	175	Yes	None	Train	Pass	Original walking-recording file was available and processed
Walking-recording file	JuPt10_03.csv	JuPt10_03	JuPt10	Ju	Pt	Parkinson's disease	3	Walking trial 03	1.184	86	87	173	Yes	None	Train	Pass	Original walking-recording file was available and processed
Walking-recording file	JuPt10_04.csv	JuPt10_04	JuPt10	Ju	Pt	Parkinson's disease	4	Walking trial 04	1.171	85	86	171	Yes	None	Train	Pass	Original walking-recording file was available and processed
Walking-recording file	JuPt10_05.csv	JuPt10_05	JuPt10	Ju	Pt	Parkinson's disease	5	Walking trial 05	1.172	86	88	174	Yes	None	Train	Pass	Original walking-recording file was available and processed
Walking-recording file	JuPt10_06.csv	JuPt10_06	JuPt10	Ju	Pt	Parkinson's disease	6	Walking trial 06	1.181	86	87	173	Yes	None	Train	Pass	Original walking-recording file was available and processed
Walking-recording file	JuPt10_07.csv	JuPt10_07	JuPt10	Ju	Pt	Parkinson's disease	7	Walking trial 07	1.198	85	84	169	Yes	None	Train	Pass	Original walking-recording file was available and processed
Walking-recording file	JuPt11_01.csv	JuPt11_01	JuPt11	Ju	Pt	Parkinson's disease	1	Walking trial 01	0.785	135	136	271	Yes	None	Train	Pass	Original walking-recording file was available and processed
Walking-recording file	JuPt11_02.csv	JuPt11_02	JuPt11	Ju	Pt	Parkinson's disease	2	Walking trial 02	0.785	140	142	282	Yes	None	Train	Pass	Original walking-recording file was available and processed
Walking-recording file	JuPt11_03.csv	JuPt11_03	JuPt11	Ju	Pt	Parkinson's disease	3	Walking trial 03	0.82	138	138	276	Yes	None	Train	Pass	Original walking-recording file was available and processed
Walking-recording file	JuPt11_04.csv	JuPt11_04	JuPt11	Ju	Pt	Parkinson's disease	4	Walking trial 04	0.889	130	130	260	Yes	None	Train	Pass	Original walking-recording file was available and processed
Walking-recording file	JuPt11_05.csv	JuPt11_05	JuPt11	Ju	Pt	Parkinson's disease	5	Walking trial 05	0.887	129	129	258	Yes	None	Train	Pass	Original walking-recording file was available and processed
Walking-recording file	JuPt11_06.csv	JuPt11_06	JuPt11	Ju	Pt	Parkinson's disease	6	Walking trial 06	0.896	128	129	257	Yes	None	Train	Pass	Original walking-recording file was available and processed
Walking-recording file	JuPt11_07.csv	JuPt11_07	JuPt11	Ju	Pt	Parkinson's disease	7	Walking trial 07	0.979	120	121	241	Yes	None	Train	Pass	Original walking-recording file was available and processed
Walking-recording file	JuPt12_01.csv	JuPt12_01	JuPt12	Ju	Pt	Parkinson's disease	1	Walking trial 01	1.052	92	94	186	Yes	None	Test	Pass	Original walking-recording file was available and processed
Walking-recording file	JuPt13_01.csv	JuPt13_01	JuPt13	Ju	Pt	Parkinson's disease	1	Walking trial 01	0.664	148	147	295	Yes	None	Train	Pass	Original walking-recording file was available and processed
Walking-recording file	JuPt14_01.csv	JuPt14_01	JuPt14	Ju	Pt	Parkinson's disease	1	Walking trial 01	0.906	90	90	180	Yes	None	Train	Pass	Original walking-recording file was available and processed
Walking-recording file	JuPt15_01.csv	JuPt15_01	JuPt15	Ju	Pt	Parkinson's disease	1	Walking trial 01	1.099	95	95	190	Yes	None	Train	Pass	Original walking-recording file was available and processed
Walking-recording file	JuPt15_02.csv	JuPt15_02	JuPt15	Ju	Pt	Parkinson's disease	2	Walking trial 02	1.156	96	96	192	Yes	None	Train	Pass	Original walking-recording file was available and processed
Walking-recording file	JuPt15_03.csv	JuPt15_03	JuPt15	Ju	Pt	Parkinson's disease	3	Walking trial 03	1.233	91	91	182	Yes	None	Train	Pass	Original walking-recording file was available and processed
Walking-recording file	JuPt15_04.csv	JuPt15_04	JuPt15	Ju	Pt	Parkinson's disease	4	Walking trial 04	1.231	92	92	184	Yes	None	Train	Pass	Original walking-recording file was available and processed
Walking-recording file	JuPt15_05.csv	JuPt15_05	JuPt15	Ju	Pt	Parkinson's disease	5	Walking trial 05	1.254	92	93	185	Yes	None	Train	Pass	Original walking-recording file was available and processed
Walking-recording file	JuPt15_06.csv	JuPt15_06	JuPt15	Ju	Pt	Parkinson's disease	6	Walking trial 06	1.249	94	92	186	Yes	None	Train	Pass	Original walking-recording file was available and processed
Walking-recording file	JuPt15_07.csv	JuPt15_07	JuPt15	Ju	Pt	Parkinson's disease	7	Walking trial 07	1.263	90	91	181	Yes	None	Train	Pass	Original walking-recording file was available and processed
Walking-recording file	JuPt16_01.csv	JuPt16_01	JuPt16	Ju	Pt	Parkinson's disease	1	Walking trial 01	0.755	117	117	234	Yes	None	Validation	Pass	Original walking-recording file was available and processed
Walking-recording file	JuPt17_01.csv	JuPt17_01	JuPt17	Ju	Pt	Parkinson's disease	1	Walking trial 01	1.112	91	93	184	Yes	None	Train	Pass	Original walking-recording file was available and processed
Walking-recording file	JuPt18_01.csv	JuPt18_01	JuPt18	Ju	Pt	Parkinson's disease	1	Walking trial 01	0.413	172	180	352	Yes	None	Train	Pass	Original walking-recording file was available and processed
Walking-recording file	JuPt19_01.csv	JuPt19_01	JuPt19	Ju	Pt	Parkinson's disease	1	Walking trial 01	1.183	88	87	175	Yes	None	Train	Pass	Original walking-recording file was available and processed
Walking-recording file	JuPt20_01.csv	JuPt20_01	JuPt20	Ju	Pt	Parkinson's disease	1	Walking trial 01	1.212	89	89	178	Yes	None	Train	Pass	Original walking-recording file was available and processed
Walking-recording file	JuPt20_02.csv	JuPt20_02	JuPt20	Ju	Pt	Parkinson's disease	2	Walking trial 02	1.251	86	87	173	Yes	None	Train	Pass	Original walking-recording file was available and processed
Walking-recording file	JuPt20_03.csv	JuPt20_03	JuPt20	Ju	Pt	Parkinson's disease	3	Walking trial 03	1.327	86	85	171	Yes	None	Train	Pass	Original walking-recording file was available and processed
Walking-recording file	JuPt20_04.csv	JuPt20_04	JuPt20	Ju	Pt	Parkinson's disease	4	Walking trial 04	1.246	86	86	172	Yes	None	Train	Pass	Original walking-recording file was available and processed
Walking-recording file	JuPt20_05.csv	JuPt20_05	JuPt20	Ju	Pt	Parkinson's disease	5	Walking trial 05	1.241	88	88	176	Yes	None	Train	Pass	Original walking-recording file was available and processed
Walking-recording file	JuPt20_06.csv	JuPt20_06	JuPt20	Ju	Pt	Parkinson's disease	6	Walking trial 06	1.284	86	86	172	Yes	None	Train	Pass	Original walking-recording file was available and processed
Walking-recording file	JuPt20_07.csv	JuPt20_07	JuPt20	Ju	Pt	Parkinson's disease	7	Walking trial 07	1.288	87	86	173	Yes	None	Train	Pass	Original walking-recording file was available and processed
Walking-recording file	JuPt21_01.csv	JuPt21_01	JuPt21	Ju	Pt	Parkinson's disease	1	Walking trial 01	0.616	138	140	278	Yes	None	Train	Pass	Original walking-recording file was available and processed
Walking-recording file	JuPt21_02.csv	JuPt21_02	JuPt21	Ju	Pt	Parkinson's disease	2	Walking trial 02	0.648	131	131	262	Yes	None	Train	Pass	Original walking-recording file was available and processed
Walking-recording file	JuPt21_03.csv	JuPt21_03	JuPt21	Ju	Pt	Parkinson's disease	3	Walking trial 03	0.702	125	126	251	Yes	None	Train	Pass	Original walking-recording file was available and processed
Walking-recording file	JuPt21_04.csv	JuPt21_04	JuPt21	Ju	Pt	Parkinson's disease	4	Walking trial 04	0.707	125	124	249	Yes	None	Train	Pass	Original walking-recording file was available and processed
Walking-recording file	JuPt21_05.csv	JuPt21_05	JuPt21	Ju	Pt	Parkinson's disease	5	Walking trial 05	0.69	127	128	255	Yes	None	Train	Pass	Original walking-recording file was available and processed
Walking-recording file	JuPt21_06.csv	JuPt21_06	JuPt21	Ju	Pt	Parkinson's disease	6	Walking trial 06	0.729	122	122	244	Yes	None	Train	Pass	Original walking-recording file was available and processed
Walking-recording file	JuPt21_07.csv	JuPt21_07	JuPt21	Ju	Pt	Parkinson's disease	7	Walking trial 07	0.692	128	128	256	Yes	None	Train	Pass	Original walking-recording file was available and processed
Walking-recording file	JuPt22_01.csv	JuPt22_01	JuPt22	Ju	Pt	Parkinson's disease	1	Walking trial 01	1.178	85	85	170	Yes	None	Train	Pass	Original walking-recording file was available and processed
Walking-recording file	JuPt23_01.csv	JuPt23_01	JuPt23	Ju	Pt	Parkinson's disease	1	Walking trial 01	1.247	87	87	174	Yes	None	Train	Pass	Original walking-recording file was available and processed
Walking-recording file	JuPt23_02.csv	JuPt23_02	JuPt23	Ju	Pt	Parkinson's disease	2	Walking trial 02		90	89	179	Yes	None	Train	Pass	Original walking-recording file was available and processed
Walking-recording file	JuPt23_03.csv	JuPt23_03	JuPt23	Ju	Pt	Parkinson's disease	3	Walking trial 03		83	86	169	Yes	None	Train	Pass	Original walking-recording file was available and processed
Walking-recording file	JuPt23_04.csv	JuPt23_04	JuPt23	Ju	Pt	Parkinson's disease	4	Walking trial 04		81	82	163	Yes	None	Train	Pass	Original walking-recording file was available and processed
Walking-recording file	JuPt23_05.csv	JuPt23_05	JuPt23	Ju	Pt	Parkinson's disease	5	Walking trial 05		81	83	164	Yes	None	Train	Pass	Original walking-recording file was available and processed
Walking-recording file	JuPt23_06.csv	JuPt23_06	JuPt23	Ju	Pt	Parkinson's disease	6	Walking trial 06		77	79	156	Yes	None	Train	Pass	Original walking-recording file was available and processed
Walking-recording file	JuPt23_07.csv	JuPt23_07	JuPt23	Ju	Pt	Parkinson's disease	7	Walking trial 07		77	78	155	Yes	None	Train	Pass	Original walking-recording file was available and processed
Walking-recording file	JuPt24_01.csv	JuPt24_01	JuPt24	Ju	Pt	Parkinson's disease	1	Walking trial 01	0.918	112	113	225	Yes	None	Test	Pass	Original walking-recording file was available and processed
Walking-recording file	JuPt24_02.csv	JuPt24_02	JuPt24	Ju	Pt	Parkinson's disease	2	Walking trial 02		108	104	212	Yes	None	Test	Pass	Original walking-recording file was available and processed
Walking-recording file	JuPt25_01.csv	JuPt25_01	JuPt25	Ju	Pt	Parkinson's disease	1	Walking trial 01	1.087	84	84	168	Yes	None	Train	Pass	Original walking-recording file was available and processed
Walking-recording file	JuPt26_01.csv	JuPt26_01	JuPt26	Ju	Pt	Parkinson's disease	1	Walking trial 01	0.94	95	96	191	Yes	None	Train	Pass	Original walking-recording file was available and processed
Walking-recording file	JuPt26_03.csv	JuPt26_03	JuPt26	Ju	Pt	Parkinson's disease	3	Walking trial 03		90	91	181	Yes	None	Train	Pass	Original walking-recording file was available and processed
Walking-recording file	JuPt26_04.csv	JuPt26_04	JuPt26	Ju	Pt	Parkinson's disease	4	Walking trial 04		91	90	181	Yes	None	Train	Pass	Original walking-recording file was available and processed
Walking-recording file	JuPt26_05.csv	JuPt26_05	JuPt26	Ju	Pt	Parkinson's disease	5	Walking trial 05		92	91	183	Yes	None	Train	Pass	Original walking-recording file was available and processed
Walking-recording file	JuPt26_06.csv	JuPt26_06	JuPt26	Ju	Pt	Parkinson's disease	6	Walking trial 06		88	87	175	Yes	None	Train	Pass	Original walking-recording file was available and processed
Walking-recording file	JuPt26_07.csv	JuPt26_07	JuPt26	Ju	Pt	Parkinson's disease	7	Walking trial 07		88	88	176	Yes	None	Train	Pass	Original walking-recording file was available and processed
Walking-recording file	JuPt27_01.csv	JuPt27_01	JuPt27	Ju	Pt	Parkinson's disease	1	Walking trial 01	1.135	87	87	174	Yes	None	Train	Pass	Original walking-recording file was available and processed
Walking-recording file	JuPt28_01.csv	JuPt28_01	JuPt28	Ju	Pt	Parkinson's disease	1	Walking trial 01	1.118	87	83	170	Yes	None	Train	Pass	Original walking-recording file was available and processed
Walking-recording file	JuPt28_02.csv	JuPt28_02	JuPt28	Ju	Pt	Parkinson's disease	2	Walking trial 02		79	78	157	Yes	None	Train	Pass	Original walking-recording file was available and processed
Walking-recording file	JuPt28_03.csv	JuPt28_03	JuPt28	Ju	Pt	Parkinson's disease	3	Walking trial 03		77	77	154	Yes	None	Train	Pass	Original walking-recording file was available and processed
Walking-recording file	JuPt28_04.csv	JuPt28_04	JuPt28	Ju	Pt	Parkinson's disease	4	Walking trial 04		81	81	162	Yes	None	Train	Pass	Original walking-recording file was available and processed
Walking-recording file	JuPt28_05.csv	JuPt28_05	JuPt28	Ju	Pt	Parkinson's disease	5	Walking trial 05		79	79	158	Yes	None	Train	Pass	Original walking-recording file was available and processed
Walking-recording file	JuPt28_06.csv	JuPt28_06	JuPt28	Ju	Pt	Parkinson's disease	6	Walking trial 06		80	80	160	Yes	None	Train	Pass	Original walking-recording file was available and processed
Walking-recording file	JuPt28_07.csv	JuPt28_07	JuPt28	Ju	Pt	Parkinson's disease	7	Walking trial 07		80	79	159	Yes	None	Train	Pass	Original walking-recording file was available and processed
Walking-recording file	JuPt29_01.csv	JuPt29_01	JuPt29	Ju	Pt	Parkinson's disease	1	Walking trial 01	1.044	96	95	191	Yes	None	Train	Pass	Original walking-recording file was available and processed
Walking-recording file	JuPt29_02.csv	JuPt29_02	JuPt29	Ju	Pt	Parkinson's disease	2	Walking trial 02		82	82	164	Yes	None	Train	Pass	Original walking-recording file was available and processed
Walking-recording file	JuPt29_03.csv	JuPt29_03	JuPt29	Ju	Pt	Parkinson's disease	3	Walking trial 03		82	82	164	Yes	None	Train	Pass	Original walking-recording file was available and processed
Walking-recording file	JuPt29_04.csv	JuPt29_04	JuPt29	Ju	Pt	Parkinson's disease	4	Walking trial 04		83	85	168	Yes	None	Train	Pass	Original walking-recording file was available and processed
Walking-recording file	JuPt29_05.csv	JuPt29_05	JuPt29	Ju	Pt	Parkinson's disease	5	Walking trial 05		82	83	165	Yes	None	Train	Pass	Original walking-recording file was available and processed
Walking-recording file	JuPt29_06.csv	JuPt29_06	JuPt29	Ju	Pt	Parkinson's disease	6	Walking trial 06		84	84	168	Yes	None	Train	Pass	Original walking-recording file was available and processed
Walking-recording file	JuPt29_07.csv	JuPt29_07	JuPt29	Ju	Pt	Parkinson's disease	7	Walking trial 07		88	88	176	Yes	None	Train	Pass	Original walking-recording file was available and processed
Walking-recording file	SiCo01_01.csv	SiCo01_01	SiCo01	Si	Co	Healthy control	1	Walking trial 01	0.906	93	93	186	Yes	None	Test	Pass	Original walking-recording file was available and processed
Walking-recording file	SiCo03_01.csv	SiCo03_01	SiCo03	Si	Co	Healthy control	1	Walking trial 01	1.371	114	114	228	Yes	None	Train	Pass	Original walking-recording file was available and processed
Walking-recording file	SiCo04_01.csv	SiCo04_01	SiCo04	Si	Co	Healthy control	1	Walking trial 01	1.427	113	112	225	Yes	None	Train	Pass	Original walking-recording file was available and processed
Walking-recording file	SiCo05_01.csv	SiCo05_01	SiCo05	Si	Co	Healthy control	1	Walking trial 01	1.07	109	110	219	Yes	None	Train	Pass	Original walking-recording file was available and processed
Walking-recording file	SiCo06_01.csv	SiCo06_01	SiCo06	Si	Co	Healthy control	1	Walking trial 01	1.263	112	112	224	Yes	None	Train	Pass	Original walking-recording file was available and processed
Walking-recording file	SiCo07_01.csv	SiCo07_01	SiCo07	Si	Co	Healthy control	1	Walking trial 01	1.348	114	115	229	Yes	None	Test	Pass	Original walking-recording file was available and processed
Walking-recording file	SiCo08_01.csv	SiCo08_01	SiCo08	Si	Co	Healthy control	1	Walking trial 01	1.191	119	117	236	Yes	None	Train	Pass	Original walking-recording file was available and processed
Walking-recording file	SiCo09_01.csv	SiCo09_01	SiCo09	Si	Co	Healthy control	1	Walking trial 01	1.31	110	109	219	Yes	None	Train	Pass	Original walking-recording file was available and processed
Walking-recording file	SiCo10_01.csv	SiCo10_01	SiCo10	Si	Co	Healthy control	1	Walking trial 01	1.442	122	122	244	Yes	None	Test	Pass	Original walking-recording file was available and processed
Walking-recording file	SiCo11_01.csv	SiCo11_01	SiCo11	Si	Co	Healthy control	1	Walking trial 01	1.465	133	134	267	Yes	None	Test	Pass	Original walking-recording file was available and processed
Walking-recording file	SiCo12_01.csv	SiCo12_01	SiCo12	Si	Co	Healthy control	1	Walking trial 01	1.538	130	130	260	Yes	None	Train	Pass	Original walking-recording file was available and processed
Walking-recording file	SiCo13_01.csv	SiCo13_01	SiCo13	Si	Co	Healthy control	1	Walking trial 01	1.299	113	114	227	Yes	None	Train	Pass	Original walking-recording file was available and processed
Walking-recording file	SiCo14_01.csv	SiCo14_01	SiCo14	Si	Co	Healthy control	1	Walking trial 01	1.151	104	104	208	Yes	None	Train	Pass	Original walking-recording file was available and processed
Walking-recording file	SiCo15_01.csv	SiCo15_01	SiCo15	Si	Co	Healthy control	1	Walking trial 01	1.469	117	116	233	Yes	None	Train	Pass	Original walking-recording file was available and processed
Walking-recording file	SiCo16_01.csv	SiCo16_01	SiCo16	Si	Co	Healthy control	1	Walking trial 01	1.073	97	97	194	Yes	None	Train	Pass	Original walking-recording file was available and processed
Walking-recording file	SiCo17_01.csv	SiCo17_01	SiCo17	Si	Co	Healthy control	1	Walking trial 01	1.202	109	109	218	Yes	None	Train	Pass	Original walking-recording file was available and processed
Walking-recording file	SiCo18_01.csv	SiCo18_01	SiCo18	Si	Co	Healthy control	1	Walking trial 01	1.27	106	108	214	Yes	None	Train	Pass	Original walking-recording file was available and processed
Walking-recording file	SiCo19_01.csv	SiCo19_01	SiCo19	Si	Co	Healthy control	1	Walking trial 01	1.086	101	102	203	Yes	None	Validation	Pass	Original walking-recording file was available and processed
Walking-recording file	SiCo20_01.csv	SiCo20_01	SiCo20	Si	Co	Healthy control	1	Walking trial 01	1.25	106	105	211	Yes	None	Test	Pass	Original walking-recording file was available and processed
Walking-recording file	SiCo21_01.csv	SiCo21_01	SiCo21	Si	Co	Healthy control	1	Walking trial 01	1.458	113	112	225	Yes	None	Train	Pass	Original walking-recording file was available and processed
Walking-recording file	SiCo22_01.csv	SiCo22_01	SiCo22	Si	Co	Healthy control	1	Walking trial 01	1.418	119	119	238	Yes	None	Validation	Pass	Original walking-recording file was available and processed
Walking-recording file	SiCo23_01.csv	SiCo23_01	SiCo23	Si	Co	Healthy control	1	Walking trial 01	1.16	106	107	213	Yes	None	Train	Pass	Original walking-recording file was available and processed
Walking-recording file	SiCo24_01.csv	SiCo24_01	SiCo24	Si	Co	Healthy control	1	Walking trial 01	1.03	101	102	203	Yes	None	Validation	Pass	Original walking-recording file was available and processed
Walking-recording file	SiCo25_01.csv	SiCo25_01	SiCo25	Si	Co	Healthy control	1	Walking trial 01	1.13	106	106	212	Yes	None	Train	Pass	Original walking-recording file was available and processed
Walking-recording file	SiCo26_01.csv	SiCo26_01	SiCo26	Si	Co	Healthy control	1	Walking trial 01	1	98	99	197	Yes	None	Test	Pass	Original walking-recording file was available and processed
Walking-recording file	SiCo27_01.csv	SiCo27_01	SiCo27	Si	Co	Healthy control	1	Walking trial 01	1.12	115	114	229	Yes	None	Validation	Pass	Original walking-recording file was available and processed
Walking-recording file	SiCo28_01.csv	SiCo28_01	SiCo28	Si	Co	Healthy control	1	Walking trial 01	0.99	101	101	202	Yes	None	Train	Pass	Original walking-recording file was available and processed
Walking-recording file	SiCo29_01.csv	SiCo29_01	SiCo29	Si	Co	Healthy control	1	Walking trial 01	1.29	114	113	227	Yes	None	Train	Pass	Original walking-recording file was available and processed
Walking-recording file	SiCo30_01.csv	SiCo30_01	SiCo30	Si	Co	Healthy control	1	Walking trial 01	1.42	113	112	225	Yes	None	Train	Pass	Original walking-recording file was available and processed
Walking-recording file	SiPt02_01.csv	SiPt02_01	SiPt02	Si	Pt	Parkinson's disease	1	Walking trial 01	0.77	107	107	214	Yes	None	Train	Pass	Original walking-recording file was available and processed
Walking-recording file	SiPt04_01.csv	SiPt04_01	SiPt04	Si	Pt	Parkinson's disease	1	Walking trial 01	1.147	103	102	205	Yes	None	Test	Pass	Original walking-recording file was available and processed
Walking-recording file	SiPt05_01.csv	SiPt05_01	SiPt05	Si	Pt	Parkinson's disease	1	Walking trial 01	1.276	101	96	197	Yes	None	Train	Pass	Original walking-recording file was available and processed
Walking-recording file	SiPt07_01.csv	SiPt07_01	SiPt07	Si	Pt	Parkinson's disease	1	Walking trial 01	1.088	102	101	203	Yes	None	Train	Pass	Original walking-recording file was available and processed
Walking-recording file	SiPt08_01.csv	SiPt08_01	SiPt08	Si	Pt	Parkinson's disease	1	Walking trial 01	1.187	104	104	208	Yes	None	Test	Pass	Original walking-recording file was available and processed
Walking-recording file	SiPt09_01.csv	SiPt09_01	SiPt09	Si	Pt	Parkinson's disease	1	Walking trial 01	1.352	106	105	211	Yes	None	Train	Pass	Original walking-recording file was available and processed
Walking-recording file	SiPt10_01.csv	SiPt10_01	SiPt10	Si	Pt	Parkinson's disease	1	Walking trial 01	0.935	99	98	197	Yes	None	Validation	Pass	Original walking-recording file was available and processed
Walking-recording file	SiPt12_01.csv	SiPt12_01	SiPt12	Si	Pt	Parkinson's disease	1	Walking trial 01	0.988	99	99	198	Yes	None	Train	Pass	Original walking-recording file was available and processed
Walking-recording file	SiPt13_01.csv	SiPt13_01	SiPt13	Si	Pt	Parkinson's disease	1	Walking trial 01	1.107	110	111	221	Yes	None	Train	Pass	Original walking-recording file was available and processed
Walking-recording file	SiPt14_01.csv	SiPt14_01	SiPt14	Si	Pt	Parkinson's disease	1	Walking trial 01	1.218	109	106	215	Yes	None	Train	Pass	Original walking-recording file was available and processed
Walking-recording file	SiPt15_01.csv	SiPt15_01	SiPt15	Si	Pt	Parkinson's disease	1	Walking trial 01	1.031	111	114	225	Yes	None	Train	Pass	Original walking-recording file was available and processed
Walking-recording file	SiPt16_01.csv	SiPt16_01	SiPt16	Si	Pt	Parkinson's disease	1	Walking trial 01	1.139	99	99	198	Yes	None	Train	Pass	Original walking-recording file was available and processed
Walking-recording file	SiPt17_01.csv	SiPt17_01	SiPt17	Si	Pt	Parkinson's disease	1	Walking trial 01	1.215	106	104	210	Yes	None	Validation	Pass	Original walking-recording file was available and processed
Walking-recording file	SiPt18_01.csv	SiPt18_01	SiPt18	Si	Pt	Parkinson's disease	1	Walking trial 01	1.117	96	96	192	Yes	None	Train	Pass	Original walking-recording file was available and processed
Walking-recording file	SiPt19_01.csv	SiPt19_01	SiPt19	Si	Pt	Parkinson's disease	1	Walking trial 01	1.298	106	106	212	Yes	None	Train	Pass	Original walking-recording file was available and processed
Walking-recording file	SiPt20_01.csv	SiPt20_01	SiPt20	Si	Pt	Parkinson's disease	1	Walking trial 01	1.032	97	96	193	Yes	None	Validation	Pass	Original walking-recording file was available and processed
Walking-recording file	SiPt21_01.csv	SiPt21_01	SiPt21	Si	Pt	Parkinson's disease	1	Walking trial 01	1.151	112	113	225	Yes	None	Train	Pass	Original walking-recording file was available and processed
Walking-recording file	SiPt22_01.csv	SiPt22_01	SiPt22	Si	Pt	Parkinson's disease	1	Walking trial 01	1.021	109	109	218	Yes	None	Train	Pass	Original walking-recording file was available and processed
Walking-recording file	SiPt23_01.csv	SiPt23_01	SiPt23	Si	Pt	Parkinson's disease	1	Walking trial 01	1.088	109	108	217	Yes	None	Train	Pass	Original walking-recording file was available and processed
Walking-recording file	SiPt24_01.csv	SiPt24_01	SiPt24	Si	Pt	Parkinson's disease	1	Walking trial 01	1.192	106	107	213	Yes	None	Test	Pass	Original walking-recording file was available and processed
Walking-recording file	SiPt25_01.csv	SiPt25_01	SiPt25	Si	Pt	Parkinson's disease	1	Walking trial 01	1.167	114	113	227	Yes	None	Train	Pass	Original walking-recording file was available and processed
Walking-recording file	SiPt27_01.csv	SiPt27_01	SiPt27	Si	Pt	Parkinson's disease	1	Walking trial 01	1.259	107	107	214	Yes	None	Test	Pass	Original walking-recording file was available and processed
Walking-recording file	SiPt28_01.csv	SiPt28_01	SiPt28	Si	Pt	Parkinson's disease	1	Walking trial 01	1.204	106	106	212	Yes	None	Train	Pass	Original walking-recording file was available and processed
Walking-recording file	SiPt29_01.csv	SiPt29_01	SiPt29	Si	Pt	Parkinson's disease	1	Walking trial 01	0.856	92	92	184	Yes	None	Test	Pass	Original walking-recording file was available and processed
Walking-recording file	SiPt30_01.csv	SiPt30_01	SiPt30	Si	Pt	Parkinson's disease	1	Walking trial 01	1.162	108	107	215	Yes	None	Train	Pass	Original walking-recording file was available and processed
Walking-recording file	SiPt31_01.csv	SiPt31_01	SiPt31	Si	Pt	Parkinson's disease	1	Walking trial 01	0.903	106	105	211	Yes	None	Train	Pass	Original walking-recording file was available and processed
Walking-recording file	SiPt32_01.csv	SiPt32_01	SiPt32	Si	Pt	Parkinson's disease	1	Walking trial 01	1.12	95	94	189	Yes	None	Validation	Pass	Original walking-recording file was available and processed
Walking-recording file	SiPt33_01.csv	SiPt33_01	SiPt33	Si	Pt	Parkinson's disease	1	Walking trial 01	1.08	106	104	210	Yes	None	Validation	Pass	Original walking-recording file was available and processed
Walking-recording file	SiPt34_01.csv	SiPt34_01	SiPt34	Si	Pt	Parkinson's disease	1	Walking trial 01	1.386	110	112	222	Yes	None	Train	Pass	Original walking-recording file was available and processed
Walking-recording file	SiPt35_01.csv	SiPt35_01	SiPt35	Si	Pt	Parkinson's disease	1	Walking trial 01	1.28	103	104	207	Yes	None	Train	Pass	Original walking-recording file was available and processed
Walking-recording file	SiPt36_01.csv	SiPt36_01	SiPt36	Si	Pt	Parkinson's disease	1	Walking trial 01	0.97	112	112	224	Yes	None	Train	Pass	Original walking-recording file was available and processed
Walking-recording file	SiPt37_01.csv	SiPt37_01	SiPt37	Si	Pt	Parkinson's disease	1	Walking trial 01	1.01	98	98	196	Yes	None	Train	Pass	Original walking-recording file was available and processed
Walking-recording file	SiPt38_01.csv	SiPt38_01	SiPt38	Si	Pt	Parkinson's disease	1	Walking trial 01	1.07	103	103	206	Yes	None	Train	Pass	Original walking-recording file was available and processed
Walking-recording file	SiPt39_01.csv	SiPt39_01	SiPt39	Si	Pt	Parkinson's disease	1	Walking trial 01	0.88	112	112	224	Yes	None	Train	Pass	Original walking-recording file was available and processed
Walking-recording file	SiPt40_01.csv	SiPt40_01	SiPt40	Si	Pt	Parkinson's disease	1	Walking trial 01	1.07	119	119	238	Yes	None	Train	Pass	Original walking-recording file was available and processed
Missing walking-recording file	JuCo10_01.csv	JuCo10_01	JuCo10	Ju	Co	Healthy control	1	Walking trial 01; no corresponding walking-recording file available	1.375	0	0	0	No	Subject exists in demographics, but no corresponding JuCo10_01 walking-recording file is available in the scanned raw-data directory	Excluded	Not applicable	Original demographic ID Juc010 was harmonized to JuCo10. JuCo10_01 was added for demographic accounting only; file-derived values were set to 0.
Supplementary Table S1 accounts for 166 demographic subjects, including 306 included walking-recording files and one additional JuCo10_01 missing-recording row. Because the corresponding JuCo10_01 walking-recording file was unavailable, its file-derived values were set to 0 and the row was excluded from analysis. The table reports the recording file name, subject ID, walking-trial suffix, measure…
